# Supplementary material for: Identification of Allergenic Proteins in Velvet Mesquite (Prosopis velutina) Pollen: An Immunoproteomics Approach
Source: Life (Basel). 2022 Sep 13;12(9):1421. doi: 10.3390/life12091421 (PMC9502229; doi:10.3390/life12091421)
Supplement: Supplementary file 1 [file life-12-01421-s001.zip]

Archive with 1 entries (1 files):
- life-1887562-supplementary.pdf
